# Supplementary material for: Characterisation of Waterborne Psychrophilic Massilia Isolates with Violacein Production and Description of Massilia antarctica sp. nov
Source: Microorganisms. 2022 Mar 24;10(4):704. doi: 10.3390/microorganisms10040704 (PMC9028926; doi:10.3390/microorganisms10040704)
Supplement: Supplementary file 1 [file microorganisms-10-00704-s001.zip]

Archive with 1 entries (1 files):
- microorganisms-1631156-supplementary.pdf
